# Supplementary material for: The Impact of Protein and Amino Acid Supplementation on Muscular Strength and Endurance in Recreational Gym-Goers During 8-Week Resistance Training
Source: Sports (Basel). 2025 Jun 11;13(6):182. doi: 10.3390/sports13060182 (PMC12197060; doi:10.3390/sports13060182)
Supplement: Supplementary file 1 [file sports-13-00182-s001.zip]

Archive with 1 entries (1 files):
- sports-3625104-supplementary.pdf
